# Supplementary material for: Plasmonic Geometry-Induced Viscoelastic Biocomplex Formation with Optical Concealment, Liquid Slips, and Soundscapes in Bioassays
Source: Anal Chem. 2025 Mar 25;97(13):7020–7. doi: 10.1021/acs.analchem.4c04859 (PMC11983360; doi:10.1021/acs.analchem.4c04859)
Supplement: Supplementary file 1 — ac4c04859_si_001.zip [file ac4c04859_si_001.zip]

Archive with 8 entries (8 files):
- AuNSts C4.wav
- AuNPs C1.wav
- AuNPs C2.wav
- AuNPs C3.wav
- AuNPs C4.wav
- AuNSts C1.wav
- AuNSts C2.wav
- AuNSts C3.wav
